# Supplementary material for: Microbial-Transferred Metabolites and Improvement of Biological Activities of Green Tea Catechins by Human Gut Microbiota
Source: Foods. 2024 Mar 4;13(5):792. doi: 10.3390/foods13050792 (PMC10930907; doi:10.3390/foods13050792)
Supplement: Supplementary file 1 [file foods-13-00792-s001.zip]

Archive with 1 entries (1 files):
- foods-2860108-supplementary.pdf
